# Supplementary material for: Cuticular hydrocarbons correlate with queen reproductive status in native and invasive Argentine ants (Linepithema humile, Mayr)
Source: PLoS One. 2018 Feb 22;13(2):e0193115. doi: 10.1371/journal.pone.0193115 (PMC5823440; doi:10.1371/journal.pone.0193115)
Supplement: S1 File — Numbers in bold correspond to each of the 46 CHCs identified from the Argentine ant extracts, and the values correspond to its area. (XLSX) [file pone.0193115.s003.xlsx]

## Sheet: chs data_peak areas
	1	2	3	4a	4b	5	6	7	8	9	10	11	12	13	14a	14b	15	16	17	18	19	20	21	22	23	24	25	26	27	28	29	30	31	32	33	34	35	36a	36b	37	38	39	40	41	42	43	44	45a	45b
Non-laying mated queens	7.29166	0	1.2514	1.79225	0.996065	6.21635	0	0	0	0	0	0	1.12841	0	0	0	0.953762	14.7879	0	6.1311	0	6.98782	0	0	1.49695	0	1.99155	9.04808	0	8.23442	2.75793	5.59596	0	0	0	0	0	5.617	4.71536	0	6.81391	0	0	0	9.23775	4.71338	5.86982	0	180.433
Non-laying mated queens	6.99171	0	0	0	0	8.68785	0	0	0	0	0	0	0	0	0	0	0	15.1851	0	5.63694	0	0	0	0	0	0	0	19.5017	0	0	0	0	0	0	0	0	12.0385	0	0	0	0	0	0	37.1425	86.9181	0	0	0	212.11
Non-laying mated queens	9.32398	0	0	0	0	10.0533	0	0	0	0	0	0	0	0	0	0	0	21.5712	0	0	0	9.09703	0	0	0	0	0	0	0	0	0	0	0	0	0	0	9.58987	0	0	0	0	0	0	0	50.5383	0	0	0	118.501
Non-laying mated queens	11.0863	0	0	0	0	8.23133	0	0	0	0	0	0	0	0	0	0	0	14.4642	0	0	0	6.84878	0	0	0	0	0	0	0	0	0	0	0	0	0	0	14.1572	0	0	0	0	0	0	39.0284	98.6105	0	0	0	225.278
Non-laying mated queens	10.2693	0	0	0	0	6.39885	0	0	0	0	0	0	0	0	0	0	0	15.2266	4.41977	4.41977	0	5.18339	0	0	0	0	0	0	0	0	0	0	0	0	0	0	12.8454	0	0	0	0	0	0	28.0605	73.0446	0	0	0	160.254
Non-laying mated queens	11.0417	0	0	0	0	10.5956	0	0	0	0	0	0	0	0	0	0	0	15.707	0	0	0	5.09001	0	0	0	0	0	0	0	0	0	0	0	0	0	0	16.6951	0	0	0	0	0	0	16.2739	42.0625	0	22.9825	0	92.7322
Non-laying mated queens	8.98376	0	0	0	0	9.76301	0	0	0	0	0	0	0	0	0	0	0	21.8796	0	0	0	0	0	0	0	0	0	0	0	0	0	0	0	0	0	0	32.2841	0	0	0	0	0	0	35.838	82.5648	0	0	0	192.621
Non-laying mated queens	10.0565	0	0	0	0	7.16924	0	0	0	0	0	0	0	0	0	0	0	14.9045	0	0	0	4.43056	0	0	0	0	0	0	0	0	0	0	0	0	0	0	17.6857	0	0	0	0	0	0	0	63.2396	0	37.6372	0	139.581
Non-laying mated queens	8.0853	0	0	0	0	7.65309	0	0	0	3.32272	0	1.92864	0	0	0	0	0	11.8779	0	2.41139	1.49897	4.31793	2.04351	0	0	0	2.02182	5.67321	0	3.45135	0	3.32947	0	0	0	0	17.4977	3.04576	2.32212	0	2.32212	0	0	22.1237	59.3252	0	0	0	112.748
Non-laying mated queens	11.342	0	0.962137	0	0	13.0479	0	1.91256	1.69094	8.01584	0.973843	5.10542	1.04958	0.939885	2.61235	4.14402	0	25.6286	4.32753	7.70653	8.23102	14.691	10.8269	2.67667	0	0	1.68638	11.4193	0	10.0022	3.49411	7.89868	0	1.42145	0	0	18.1247	8.59	7.4038	0	0	0	0	54.8268	125.447	0	0	0	304.142
Non-laying mated queens	8.6691	0	0	0	0	6.32837	0	1.44234	0.999259	3.62829	1.39094	2.49376	1.01432	0	1.06876	1.99211	0	17.8833	2.40733	3.90891	4.3676	6.65851	5.21339	1.40263	0	0	1.94322	13.093	0	6.0779	2.58483	6.02885	1.67146	1.7778	0	0	19.1993	9.79779	7.08475	0	0	0	19.9468	41.9005	91.7184	0	0	0	237.336
Non-laying mated queens	8.54668	0	0	0	0	18.0425	1.20655	2.01556	3.54998	7.29089	1.45443	5.20218	1.7037	0	3.13037	4.14812	0	27.8344	4.73749	6.16592	10.9271	13.0273	10.5961	3.39962	0	0	2.40452	12.5391	0	3.47004	6.29929	11.5168	0	1.16289	0	0	12.4969	5.92686	5.06106	0	0	0	0	55.4606	127.903	0	0	0	316.652
2-week-old laying mated queens	11.9873	0	0	0	0	6.81813	0	0	0	0	0	0	0	0	0	0	0	17.2139	0	0	0	0	18.3725	0	0	0	0	0	0	0	0	0	0	0	0	0	13.4649	0	0	0	0	0	0	23.577	55.5594	0	32.1494	0	119.206
2-week-old laying mated queens	8.96719	0	0	0	0	44.5484	0	0	6.86092	0	0	6.37272	0	0	24.3497	13.9031	0	94.1822	28.5159	7.35804	58.4187	13.6855	0	0	0	0	0	35.1994	0	44.3528	0	28.8535	0	0	0	0	42.8547	28.105	7.42154	0	9.61487	0	19.3665	89.8657	0	0	0	0	368.376
2-week-old laying mated queens	11.5729	0	0	0	0	20.2952	0	0	0	20.2952	0	5.35052	0	0	14.3568	16.6136	0	59.5782	15.7052	0	30.8405	13.895	13.895	0	0	0	0	24.5794	0	25.0975	17.5405	15.1952	0	0	0	0	22.4184	17.045	0	0	0	0	0	45.9869	82.6667	0	0	0	185.758
2-week-old laying mated queens	0	0	0	0	0	28.2373	0	0	0	8.51831	0	7.06843	0	0	8.86683	0	0	46.9108	0	0	15.2348	14.0748	30.4685	0	0	0	0	12.6588	0	0	5.45535	8.19917	0	0	0	0	12.8829	0	0	0	0	0	0	44.288	0	0	0	0	244.251
2-week-old laying mated queens	9.01189	0	0	0	0	40.9879	0	0	9.79709	0	0	0	0	0	0	25.4411	0	80.0944	37.1104	9.79354	0	14.8459	0	0	0	0	0	25.4714	0	55.5974	0	34.6564	0	0	0	0	33.6673	23.0647	1.37142	0	9.43144	0	21.6571	101.694	0	0	0	0	369.357
2-week-old laying mated queens	0	0	0	0	0	67.7206	0	0	10.9826	20.0581	5.60504	18.0926	0	0	32.2073	30.7645	0	131.415	42.6699	12.8397	69.4454	37.8733	0	5.23858	0	0	0	28.923	0	50.5927	22.8107	24.4565	0	0	0	0	29.1417	15.1593	0	0	0	0	16.0982	71.1103	0	0	0	0	350.717
2-week-old laying mated queens	0	0	0	0	0	19.1845	0	0	0	0	0	0	0	0	6.51279	0	0	42.6293	0	7.49655	15.523	0	49.2238	0	0	0	0	17.8604	0	0	7.44146	5.36741	0	0	0	0	0	0	0	0	0	0	0	24.7931	0	0	0	0	82.6741
2-week-old laying mated queens	5.74692	0	0	0	0	27.8748	0	0	5.30933	16.0674	0	7.6467	0	0	21.9949	13.8961	0	65.3363	24.6171	8.79841	33.5333	24.9875	80.2631	0	0	0	0	16.3751	0	0	0	8.85236	0	0	0	0	15.092	0	0	0	0	0	0	40.7971	0	0	0	0	189.466
2-week-old laying mated queens	8.13241	0	0	0	0	6.2827	0	0	0	0	0	0	0	0	0	0	0	17.2923	0	0	0	10.2632	35.3832	0	0	0	0	11.1728	0	0	7.37232	7.69846	0	0	0	0	14.2516	0	0	0	0	0	0	47.0961	0	0	0	0	239.422
2-week-old laying mated queens	11.2084	0	0	0	0	16.488	0	0	0	5.99381	0	0	0	0	0	0	0	38.9901	0	0	14.717	11.866	46.8134	0	0	0	0	12.514	0	0	7.73147	5.31444	0	0	0	0	13.7749	0	0	0	0	0	0	34.5455	79.7991	0	46.3574	0	185.868
24-hour-old non-laying virgin queens	10.6708	0	0	0	4.99659	4.83102	0	1.61615	0	3.74931	1.15074	1.61436	1.27275	0	0	0.956794	0	10.4099	4.68548	5.90004	1.5495	2.93735	1.0977	0	5.78592	0	0	15.113	7.26027	1.94525	3.86588	2.98349	7.39384	2.00966	1.45623	1.34217	24.7435	4.9303	3.16527	2.52597	0	0	5.21627	13.6022	28.4143	0	17.0163	48.1209	0
24-hour-old non-laying virgin queens	8.32273	0	0	0	0	3.93883	0	1.71153	0	2.78005	0	1.00799	0	1.17254	0	0	0	6.36222	2.29103	4.58874	1.33926	3.14587	1.26865	0	0	0	0	5.14771	0	6.09152	0	4.04292	0	0	0	1.80669	17.5513	5.333	4.2957	0	0	0	9.37508	27.257	6.55383	0	6.17417	0	96.8393
24-hour-old non-laying virgin queens	9.00818	0	0	0	0	0	0	0	0	0	0	0	0	0	0	0	0	0	0	0	0	0	0	0	0	0	0	0	0	0	0	0	0	0	0	0	13.7962	0	0	0	0	0	0	7.91428	0	0	0	0	28.572
24-hour-old non-laying virgin queens	12.7465	0	0	0	0	0	0	0	0	0	0	0	0	0	0	0	0	7.03076	0	5.97733	0	0	0	0	0	0	0	0	0	13.3473	0	0	0	0	0	0	15.4524	0	0	0	0	0	0	15.8827	34.0808	0	0	0	55.2798
24-hour-old non-laying virgin queens	11.4776	0	0	0	0	0	0	0	0	0	0	0	0	0	0	0	0	0	0	0	0	0	0	0	0	0	0	0	0	0	0	0	0	0	0	0	0	0	0	0	0	0	0	8.20413	15.7806	0	0	0	28.7206
24-hour-old non-laying virgin queens	6.41993	0	0	0	0	0	0	0	0	0	0	0	0	0	0	0	0	8.90352	0	0	0	0	0	0	0	0	0	0	0	0	0	0	0	0	0	0	13.5805	0	0	0	0	0	0	18.3729	0	0	0	0	79.9993
24-hour-old non-laying virgin queens	8.69216	0	0	0	0	0	0	0	0	0	0	0	0	0	0	0	0	6.18988	0	6.21101	0	0	0	0	0	0	0	0	0	12.2522	0	0	0	0	0	0	0	0	0	0	0	0	0	17.6106	0	0	0	0	82.7939
24-hour-old non-laying virgin queens	9.53004	0	0	0	0	0	0	0	0	0	0	0	0	0	0	0	0	5.1553	0	0	0	0	0	0	0	0	0	0	0	0	0	0	0	0	0	0	15.468	0	0	0	0	0	0	8.59109	0	0	0	0	25.9282
24-hour-old non-laying virgin queens	6.82273	0	0	0	0	0	0	0	0	0	0	0	0	0	0	0	0	0	0	0	0	0	0	0	0	0	0	0	0	0	0	0	0	0	0	0	0	0	0	11.1259	0	0	0	0	0	0	0	0	40.7022
24-hour-old non-laying virgin queens	13.8272	0	0	0	0	5.50868	0	0	0	0	0	0	0	0	0	0	0	7.7282	0	6.28915	0	0	0	0	0	0	0	0	0	12.8927	0	0	0	0	0	0	16.2939	0	0	0	0	0	0	15.1199	0	0	0	0	59.9392
24-hour-old non-laying virgin queens	11.4971	0	0	0	0	0	0	0	0	0	0	0	0	0	0	0	0	0	0	0	0	0	0	0	0	0	0	0	0	0	0	0	0	0	0	0	16.867	0	0	0	0	0	0	13.1231	0	0	0	0	60.8209
24-hour-old non-laying virgin queens	13.1695	0	0	0	0	0	0	0	0	0	0	0	0	0	0	0	0	0	0	0	0	0	0	0	0	0	0	0	0	0	0	0	0	0	0	0	15.269	0	0	0	0	0	0	11.3904	0	0	0	0	48.7654
24-hour-old non-laying virgin queens	14.1626	0	0	0	0	0	0	0	0	0	0	0	0	0	0	0	0	6.78147	0	0	0	0	0	0	0	0	0	0	0	0	0	0	0	0	0	0	0	0	0	0	0	0	0	16.4905	0	0	0	0	66.196
4-day-old non-laying virgin queens	11.6114	0	0	0	0	10.0806	0	0	0	0	0	0	0	0	0	0	0	20.7252	0	0	0	6.53805	0	0	0	0	0	0	0	20.2328	0	0	0	0	0	0	19.4738	0	0	0	0	0	0	26.12	0	0	0	0	137.848
4-day-old non-laying virgin queens	13.423	0	0	0	0	11.6735	0	0	0	0	0	0	0	0	0	0	0	18.3521	0	0	0	5.20021	0	0	0	0	0	26.0266	0	14.5847	0	0	0	0	0	0	17.7627	0	0	0	0	0	0	22.2466	0	0	0	0	118.766
4-day-old non-laying virgin queens	6.05041	0	0	0	0	9.26764	0	0	0	0	0	0	0	0	0	0	0	15.1563	0	0	0	5.24722	0	0	0	0	0	0	0	0	0	0	0	0	0	0	0	0	0	0	0	0	0	12.1227	0	0	0	0	73.9342
4-day-old non-laying virgin queens	8.49104	0	0	0	0	8.62529	0	0	0	0	0	0	0	0	0	0	0	15.5588	0	7.3768	0	0	0	0	0	0	0	0	0	0	0	0	13.7176	0	0	0	12.2849	0	0	0	0	0	0	29.3719	0	0	0	0	127.781
4-day-old non-laying virgin queens	11.8635	0	0	0	0	8.3483	0	0	0	0	0	0	0	0	0	0	0	15.7358	0	0	0	6.9589	0	0	0	0	0	10.6799	0	36.0262	0	0	0	0	0	0	18.5186	0	0	0	0	0	0	42.1884	0	0	0	0	178.173
4-day-old non-laying virgin queens	9.74294	0	0	0	0	0	0	0	0	0	0	0	0	0	0	0	0	6.1084	0	6.6653	0	0	0	0	0	0	0	0	0	23.7242	0	0	0	0	0	0	14.6393	0	0	0	0	0	0	25.6334	0	0	0	0	133.541
4-day-old non-laying virgin queens	12.3018	0	0	0	0	10.284	0	0	0	0	0	0	0	0	0	0	0	13.3305	0	0	0	0	0	0	0	0	0	0	0	21.8579	0	0	0	0	0	0	0	0	0	0	0	0	0	33.989	0	0	0	0	212.338
4-day-old non-laying virgin queens	8.9594	0	0	0	0	6.29049	0	0	0	0	0	0	0	0	0	0	0	9.93438	0	8.04546	0	5.26549	0	0	0	0	0	0	0	18.693	0	0	0	0	0	0	0	0	0	0	0	0	0	29.1034	0	0	0	0	109.722
4-day-old non-laying virgin queens	8.0162	0	0	0	0	10.277	0	0	0	7.4968	0	0	0	0	0	0	0	24.7464	0	11.0205	0	9.40671	0	0	0	0	0	23.1614	0	38.6033	0	9.62418	0	0	0	0	20.0508	0	0	0	0	0	0	54.8763	0	0	0	0	278.477
4-day-old non-laying virgin queens	7.71511	0	0	0	0	0	0	0	0	0	0	0	0	0	0	0	0	0	0	0	0	0	0	0	0	0	0	0	0	0	0	0	0	0	0	0	0	0	0	0	0	0	0	21.8454	0	0	0	0	118.593
4-day-old non-laying virgin queens	9.71367	0	0	0	0	10.732	0	0	0	0	0	0	0	0	0	0	0	19.7055	0	6.21926	0	7.54191	0	0	0	0	0	26.3568	0	21.2455	0	0	0	0	0	0	16.7788	0	0	0	0	0	0	41.9587	0	0	0	0	216.381
4-day-old non-laying virgin queens	10.1498	0	0	0	0	0	0	0	0	0	0	0	0	0	0	0	0	5.89306	0	0	0	0	0	0	0	0	0	0	0	0	0	0	0	0	0	0	0	0	0	0	0	0	0	14.2939	0	0	0	0	54.3172
4-day-old non-laying virgin queens	10.8743	0	0	0	0	7.40199	0	0	0	0	0	0	0	0	0	0	0	11.2749	0	6.17193	0	5.77307	0	0	0	0	0	0	0	0	0	0	0	0	0	0	9.84962	0	0	0	0	0	0	30.1564	0	0	0	0	162.087
4-day-old non-laying virgin queens	9.99696	0	0	0	0	6.21881	0	0	0	0	0	0	0	0	0	0	0	11.4557	0	0	0	5.38002	0	0	0	0	0	0	0	0	0	0	0	0	0	0	0	0	0	0	0	0	0	30.3077	0	0	0	0	160.902
4-day-old non-laying virgin queens	13.3021	0	0	0	0	0	0	0	0	0	0	0	0	0	0	0	0	9.76912	0	12.1719	0	0	0	0	0	0	0	0	0	0	0	0	0	0	0	0	13.5874	0	0	0	0	0	0	34.7044	0	0	0	0	141.552
2-week-old laying virgin queens	0	0	0	0	0	35.387	0	0	6.0686	7.17963	0	6.47331	0	0	15.9865	27.8979	0	77.4979	20.3782	6.67653	39.0747	14.8315	95.0939	5.08237	0	0	14.7199	58.815	0	0	27.8049	16.9382	0	0	0	0	26.6784	28.8694	0	12.8322	0	0	16.0436	40.5285	60.4802	0	31.6658	0	114.532
2-week-old laying virgin queens	13.7184	0	0	0	0	5.94749	0	0	2.06344	5.11068	1.41482	2.27959	0	2.35276	3.42313	5.34944	3.05713	15.3943	0	8.0475	2.94368	7.88964	5.12828	2.78394	2.66787	0	1.31597	1.94754	0	0	0	1.59765	0	0	0	0	15.855	2.96599	2.19405	0	0	0	19.8536	54.6	0	0	0	0	156.212
2-week-old laying virgin queens	6.95664	0	0	0	0	27.5826	0	0	0	8.4562	0	7.81324	0	0	0	0	0	40.4145	0	0	14.4161	14.0357	34.7442	0	0	0	0	9.58818	0	0	4.41422	0	0	0	0	0	15.7589	0	0	0	0	0	0	0	0	0	49.5156	0	49.5156
2-week-old laying virgin queens	14.6552	0	0	0	0	6.46948	0	0	0	0	0	0	0	0	0	0	0	7.4514	0	7.8588	0	0	0	0	0	0	0	12.3325	0	0	0	0	0	0	0	0	28.1273	0	0	0	0	0	0	36.8101	0	0	50.4048	0	190.339
2-week-old laying virgin queens	5.32763	0	0	0	0	23.4863	0	0	0	6.82432	0	0	5.26215	0	0	0	0	38.747	0	0	0	10.8089	0	0	0	0	0	11.985	0	0	5.03159	0	0	0	0	0	16.2577	0	0	0	0	0	0	28.3783	0	0	0	0	155.789
2-week-old laying virgin queens	6.19824	0	0	0	0	21.0042	0	0	0	9.32877	0	6.52386	0	0	7.4917	5.6163	0	47.2954	16.3002	5.74313	22.1003	18.8609	60.8326	0	0	0	0	12.6696	0	0	8.60676	9.48202	0	0	0	0	14.5466	0	0	0	0	0	0	39.7336	0	0	0	0	226.847
2-week-old laying virgin queens	7.89831	0	0	0	0	30.7429	0	0	7.38368	8.25071	0	5.8275	0	0	19.994	28.5306	0	60.996	28.0638	7.66311	50.3815	17.8659	138.169	0	0	0	0	15.0055	0	33.9117	16.7037	17.2902	0	0	0	0	11.6632	0	0	0	0	0	0	43.9318	0	0	0	0	195.278
2-week-old laying virgin queens	7.04324	0	0	0	0	21.3345	0	0	7.18577	0	0	0	5.67949	0	0	13.5872	0	53.8562	35.167	7.28256	0	16.8046	0	0	0	0	0	16.5197	0	34.9586	24.6431	9.6992	0	0	0	0	22.3265	0	0	0	0	0	0	42.5049	0	0	0	0	154.777
2-week-old laying virgin queens	7.21362	0	0	0	0	88.2944	0	0	11.9734	0	6.75381	8.21356	0	0	21.7256	36.8427	0	162.083	18.6299	0	53.1825	11.8614	0	4.2634	0	0	0	45.5638	0	0	29.6886	27.4668	0	0	0	0	32.7583	15.5577	0	0	0	0	9.24895	40.0224	0	0	0	0	53.7023
Invaded range_Winter	28.3816	8.63683	8.65754	15.6351	0	0	0	0	37.221	3.22699	0	0	0	3.43234	0	69.0656	0	150.959	0	1.41041	0	13.11	0	0	3.89352	5.92249	6.53358	106.007	0	6.92395	0	7.60196	0	3.78074	0	1.85731	25.6206	10.5731	0	5.44251	0	0	24.4197	32.7658	0	5.0857	0	0	40.8333
Invaded range_Winter	41.1006	18.7446	11.517	19.3884	0	213.365	13.0041	3.70023	80.6445	17.5286	24.9093	10.4396	10.449	5.22031	82.8552	74.7277	5.96576	119.036	29.5307	4.38004	106.873	0	86.5891	4.37516	36.6803	0	0	0	0	0	78.7369	0	0	13.577	9.47761	0	0	0	0	0	0	0	0	86.9742	0	19.1771	0	66.8194	0
Invaded range_Winter	10.8061	0	0	0	0	122.633	9.63308	0	40.0775	0	30.9221	0	0	0	0	21.8753	0	76.748	27.5118	0	46.838	12.3351	0	0	0	0	0	23.7721	0	21.7878	31.9509	27.8326	0	9.17905	0	0	13.8304	0	0	0	0	0	12.4075	54.2289	0	0	0	0	57.108
Invaded range_Winter	29.3768	8.77381	12.2745	12.8924	0	347.399	11.9694	0	54.6255	0	0	0	0	0	0	0	0	284.038	27.7671	0	0	20.3032	0	0	0	0	0	114.685	0	0	0	18.9209	0	0	0	0	17.7239	7.96274	0	17.4193	0	0	28.4845	39.1858	0	0	0	0	35.4105
Invaded range_Winter	10.3533	5.15752	5.54371	0	0	142.292	0	9.70702	54.1084	0	0	0	10.4853	0	0	0	0	87.1979	44.4668	0	0	0	15.7619	0	0	0	0	38.622	0	27.0647	0	105.753	0	0	0	0	30.0487	0	0	17.6075	22.6946	0	17.2471	147.782	0	0	0	0	118.128
Invaded range_Winter	9.09267	2.20392	4.66848	3.99745	0	159.854	3.21696	0	13.7211	4.63429	4.95382	12.6004	3.77581	1.93499	27.0693	15.4277	1.77168	137.714	6.93689	0	27.0875	3.4601	19.1939	4.20311	2.61634	1.72349	7.97869	2.92894	3.5604	4.86477	18.0637	12.23	11.1487	3.78881	10.855	0	13.7022	5.24498	7.06231	2.62587	0	0	6.16829	30.2662	14.0296	15.9447	9.64557	20.3837	0
Invaded range_Winter	18.1527	5.30668	7.11711	11.1712	38.8689	216.153	7.49772	2.36017	37.4924	10.2252	10.4442	13.7411	7.19632	2.46552	99.8457	70.5636	5.79163	146.793	23.8718	3.0601	72.3691	8.24409	72.9334	4.24815	10.1286	7.5838	0	37.3782	0	0	37.9046	44.7563	38.0053	20.641	15.2883	0	0	0	18.242	0	3.73091	0	0	82.7973	67.8047	43.596	0	0	111.346
Invaded range_Winter	33.3245	10.064	11.9248	21.1139	56.827	274.065	10.7526	2.69188	58.4044	9.64994	20.1468	14.5424	8.18566	4.8195	0	63.5269	3.67624	132.165	27.4745	2.46533	79.7037	0	70.5411	3.70535	4.3015	0	0	0	0	0	42.425	0	0	0	10.7446	0	0	7.834	0	0	6.6939	0	0	80.9726	38.1105	24.169	0	56.2277	0
Invaded range_Winter	8.25333	3.08024	4.6376	4.75154	13.7887	153.923	7.56273	2.44224	35.2866	9.29461	11.494	12.6246	5.84638	1.82803	0	27.9121	2.58202	133.52	18.1298	2.30158	64.5207	7.76473	28.315	3.86279	3.05462	0	0	0	0	0	39.7984	0	0	1.52723	0	0	0	0	0	0	0	0	0	55.9071	44.067	15.2856	0	0	0
Invaded range_Winter	22.5752	7.19522	11.6778	13.7087	0	413.372	0	0	59.5066	4.14187	0	0	0	7.43821	0	0	1.75808	0	0	21.9384	2.54418	10.3562	0	0	0	0	0	0	0	17.5784	0	23.9993	0	0	0	0	0	11.542	0	0	0	0	15.8938	0	0	0	0	0	80.0638
Invaded range_Winter	11.8277	4.86576	6.79669	4.97024	0	213.381	0	10.2855	41.8447	0	21.4983	0	17.2658	2.58672	0	0	0	17.1807	0	23.7201	0	4.75638	405.251	0	4.28903	0	3.33204	34.7581	0	5.02264	0	33.3523	0	0	0	0	22.6695	4.73952	30.9283	0	7.21603	0	10.0437	66.1417	0	0	0	0	29.6686
Invaded range_Winter	17.238	4.77862	6.35062	0	0	167.629	0	0	31.9586	0	0	0	0	0	0	0	0	103.055	0	17.0367	0	0	0	0	0	0	0	18.0133	0	23.4637	0	34.5332	0	0	0	0	20.0511	0	0	17.1944	0	0	0	51.9663	0	0	0	0	52.0289
Invaded range_Winter	12.8082	0	0	0	0	165.385	0	0	27.2994	0	0	0	8.85045	0	0	0	0	149.038	0	19.9193	0	0	0	0	0	0	0	29.58	0	21.1816	0	32.9773	0	0	0	0	18.3473	0	0	0	0	0	0	54.1156	0	0	0	0	57.567
Invaded range_Winter	17.7228	9.12875	8.50774	14.1266	0	200.792	0	0	63.5217	8.81476	25.3239	13.5124	12.6304	2.83277	0	43.9959	5.02291	124.626	35.5466	2.89765	66.777	7.14944	71.4124	3.26354	5.14688	5.73102	5.89985	23.9955	0	0	27.8704	52.1385	0	2.00479	4.2628	6.20198	24.0216	9.72551	18.3788	0	5.53565	0	15.6862	11.0163	48.8356	0	0	0	77.6264
Invaded range_Winter	48.9119	0	8.06626	0	0	286.635	0	0	24.1924	12.3295	6.16988	21.0315	0	0	52.3007	83.2799	0	376.044	0	0	89.6707	17.5105	27.6511	13.825	34.9118	0	0	140.043	0	0	90.7775	11.1848	0	15.288	0	0	38.2718	19.8943	0	0	0	0	27.7979	34.1587	19.5299	0	0	0	32.3434
Invaded range_Winter	14.7654	4.20431	6.52272	5.30457	13.1057	237.335	7.90037	2.07288	32.9612	8.09	13.0026	20.9054	7.64858	1.36662	60.8447	23.506	4.00891	245.258	22.2876	2.18808	55.6975	7.68321	56.1201	8.44176	3.48798	1.7818	0	73.5444	0	15.5994	46.091	34.8999	0	2.89015	3.1841	5.13931	41.6756	16.1646	26.8697	0	3.36101	0	28.159	111.338	7.73088	0	0	0	69.99
Invaded range_Winter	15.0882	6.3959	7.38021	0	10.0438	242.404	1.91063	0	30.7237	0	0	0	19.0012	2.82164	0	0	1.08962	223.525	0	0	0	0	11.9149	0	3.7398	6.58683	6.28632	16.2663	0	5.68234	55.3568	10.5437	0	4.43761	5.785	3.51952	30.0934	13.6929	0	8.52884	11.5763	0	31.4403	4.08481	10.9669	0	0	0	80.9342
Invaded range_Winter	14.3751	6.37318	10.1971	3.11198	9.11278	347.586	17.2816	0	65.9044	11.446	32.4509	37.9955	13.234	1.86297	11.9493	18.3346	11.4634	342.947	46.3276	2.98697	0	13.2368	0	12.6983	3.98839	1.26465	0	71.2093	0	15.7159	62.2411	60.9277	0	3.11916	5.44983	2.97932	36.1473	13.4346	24.4629	0	0	0	30.251	0	0	7.29953	0	0	63.352
Invaded range_Winter	13.6501	4.46343	9.29855	6.99952	20.641	302.503	12.7504	3.0743	48.5766	11.5666	18.1117	25.9247	9.7025	2.01269	0	37.5744	6.35478	276.514	23.8916	0	0	9.83604	66.0292	9.00874	4.92538	3.23663	0	70.3567	0	2.81912	51.7974	21.8034	0	5.63976	11.0705	5.14634	34.526	17.047	0	0	0	0	28.1515	25.2943	53.5702	0	0	0	61.9918
Invaded range_Spring before execution	22.1503	3.37566	9.47347	8.0233	73.6924	373.682	7.22944	2.92223	32.9796	18.7531	15.0299	21.9546	22.6665	2.70933	98.5875	239.082	3.629	330.042	18.4732	2.82803	63.2792	18.6613	62.2478	9.65177	20.5627	0	0	113.446	0	0	54.2668	34.2047	41.8366	29.7094	31.088	14.9084	57.4016	53.8409	37.0189	0	0	0	25.3965	79.4593	51.5561	16.207	0	78.5137	0
Invaded range_Spring before execution	30.23	6.86103	9.01209	8.92636	0	314.214	0	8.07905	56.7455	20.7743	25.5926	14.7587	17.2939	0	114.952	304.84	0	221.487	26.0025	0	99.9662	21.2232	57.3243	0	0	0	0	103.166	0	38.3153	87.3588	55.8161	49.8566	11.4478	50.3981	0	42.2833	42.6257	27.4523	0	0	0	19.4266	103.495	52.2872	0	0	0	97.7946
Invaded range_Spring before execution	28.4203	7.35159	9.90835	8.67155	79.7073	239.066	0	0	49.2958	17.5823	13.4932	7.21282	0	0	87.4303	184.658	0	176.469	12.6027	0	88.5083	15.0389	64.5052	0	0	0	0	70.8473	0	21.2094	82.0412	33.6493	0	6.96869	29.2513	0	43.2122	34.2635	0	0	0	0	20.604	66.2583	0	0	0	0	70.238
Invaded range_Spring before execution	31.2262	8.6118	14.4069	9.84706	117.346	462.806	0	11.1167	79.4251	22.6998	25.4955	29.1576	14.1849	0	101.357	251.114	0	374.285	34.5501	0	149.82	23.172	77.4093	8.45015	17.6694	19.6054	0	123.5	0	38.7894	158.949	55.1241	46.52	18.0466	49.9031	26.8601	53.2307	35.936	18.1773	0	0	0	32.5167	90.6645	0	0	0	0	114.488
Invaded range_Spring before execution	5.75915	0	0	0	0	62.2707	0	0	15.0984	0	0	0	0	0	17.5288	48.51	0	61.5143	0	0	42.8606	6.13565	26.1708	0	0	0	0	22.3444	0	0	37.0089	14.2112	0	0	0	0	15.2877	12.1789	0	0	0	0	12.4951	34.4077	0	0	0	0	42.449
Invaded range_Spring before execution	52.398	23.8178	12.8127	21.8485	76.3478	261.818	20.5704	0	107.121	17.036	45.6468	11.9093	21.6538	0	81.7566	93.7656	0	126.149	67.979	0	149.071	33.6899	145.772	0	50.3785	21.2357	0	28.7167	0	33.4318	51.3458	120.49	46.0968	22.9694	43.0416	0	27.212	16.2597	0	27.2985	0	0	9.05799	96.1656	0	0	0	0	25.7376
Invaded range_Spring before execution	49.1843	10.2659	12.9877	19.6104	75.2608	351.625	0	0	57.4675	0	0	0	0	0	84.2138	104.437	0	222.372	35.483	0	0	14.6845	93.4393	0	0	0	0	39.45	0	39.9218	47.6766	74.6485	0	19.4632	0	0	57.282	0	15.2815	68.8742	0	0	0	0	0	0	0	0	29.0832
Invaded range_Spring before execution	16.261	0	0	0	17.2023	162.63	8.47994	0	37.0285	0	12.2655	5.89452	0	0	0	47.7642	0	108.527	19.9474	0	59.2481	0	37.0376	0	0	0	0	27.558	0	0	24.6742	28.5981	0	0	0	0	51.9599	0	0	0	0	0	0	52.5536	0	0	0	0	54.5228
Invaded range_Spring before execution	35.3729	7.44309	8.16539	9.92923	34.0347	212.454	0	0	39.8918	0	18.6572	0	13.305	0	0	63.3437	0	189.928	28.414	0	83.5771	16.1798	98.0038	0	0	0	0	40.5605	0	0	0	42.7595	0	11.9212	0	0	24.9673	0	14.2538	0	0	0	10.4566	56.5663	0	0	0	0	33.0499
Invaded range_Spring before execution	39.2513	11.0073	11.7134	18.8077	105.996	300.829	10.232	0	55.1574	15.7508	20.5297	17.0113	14.8447	0	68.5695	134.666	0	195.453	36.7548	0	108.623	14.889	104.307	0	65.7745	17.9192	67.8059	55.7494	0	0	56.3221	54.0428	35.1421	21.293	52.8174	0	32.0135	24.1634	18.5567	0	0	0	0	61.7662	17.6134	0	0	28.0965	0
Invaded range_Spring before execution	33.2496	0	8.81239	8.94011	0	308.926	0	0	32.9696	19.7501	10.6129	16.6458	14.8816	0	53.1117	188.469	0	272.898	11.3593	0	69.0608	19.6172	57.6832	0	56.7728	19.3012	0	83.371	0	9.69267	49.4822	28.9929	38.118	15.7161	50.3985	0	39.1808	28.9091	12.4505	0	0	0	14.874	42.6982	0	0	0	0	37.127
Invaded range_Spring before execution	22.4821	0	8.56207	0	0	259.32	0	0	32.9143	0	13.6066	0	18.6621	0	0	149.196	0	342.386	0	33.455	0	27.2799	154.822	0	0	15.8647	0	127.507	0	36.3894	0	60.8172	0	33.7892	0	0	50.3974	31.4311	0	21.5373	0	0	28.7614	80.8385	0	0	0	0	22.8719
Invaded range_Spring before execution	14.1059	5.79415	0	0	23.0202	186.311	0	0	28.6684	0	10.8755	14.2514	10.7394	0	35.499	57.6653	0	210.405	18.641	0	70.2773	11.11	68.8063	0	0	0	0	71.7474	0	7.71381	52.4314	26.4637	0	9.83685	0	0	27.8854	15.4079	0	35.958	0	0	19.8968	46.8612	0	0	0	0	0
Invaded range_Spring before execution	113.696	17.1269	25.531	39.3823	0	623.031	15.6439	0	95.5298	26.5912	32.4805	24.5015	26.8303	16.9262	119.276	260.011	0	243.027	31.389	0	73.8797	13.377	59.3513	0	51.7091	32.9208	0	29.9311	0	20.9957	23.3966	33.8191	10.1703	11.9375	39.9476	0	22.4145	7.62131	0	7.24804	0	0	0	31.1915	0	0	0	0	0
Invaded range_Spring before execution	58.027	20.5232	14.2017	30.4312	0	341.958	0	0	72.8527	16.7718	37.5885	17.5888	24.2894	0	76.8618	133.491	0	226.929	44.8753	0	0	26.6421	122.924	0	0	23.3936	0	87.1802	0	35.3677	0	73.8743	0	11.5325	0	0	44.1608	16.6496	16.4742	76.3224	0	0	0	0	0	0	0	0	21.2511
Invaded range_Spring before execution	17.6399	0	0	0	0	130.99	0	0	14.8663	0	11.7923	0	0	0	25.6531	46.793	0	132.649	23.878	0	0	10.9904	118.059	0	0	0	0	36.0222	0	28.9494	0	81.5823	0	16.5693	0	0	43.1684	0	0	16.5109	0	0	8.95267	69.8552	0	0	0	0	38.8331
Invaded range_Spring before execution	27.9719	12.3095	8.48444	13.9969	0	223.3	12.5356	0	55.4615	0	34.0701	13.6193	30.3399	0	60.578	63.3232	0	151.949	53.3181	0	99.5019	22.1826	142.432	0	56.1503	8.04558	0	33.4448	0	37.1112	51.0172	147.295	66.4744	29.9207	52.7338	0	54.1958	0	22.1344	0	0	0	11.6424	102.154	0	0	0	0	80.1566
Invaded range_Spring during execution	27.1542	0	7.72695	14.9036	103.556	224.973	6.04575	0	31.614	13.602	14.6191	10.6851	16.6287	0	71.9645	148.673	0	152.421	14.4556	0	58.6083	14.1175	45.5286	0	16.1962	13.0379	91.8917	49.6039	6.0746	0	39.5332	32.7787	32.8259	14.035	24.1781	0	54.4226	34.9661	17.1382	0	0	0	16.4672	60.3373	44.7209	12.2867	25.6694	77.1538	0
Invaded range_Spring during execution	24.3723	5.63088	8.70737	1.4821	56.0724	226.983	7.54922	1.41976	28.7549	12.1277	16.3225	12.9752	14.492	5.04234	0	0	0	182.652	19.1013	2.69542	67.2536	14.1886	65.2964	5.88187	16.4545	11.7956	0	0	0	24.5481	55.2087	37.8282	0	0	0	0	39.6472	48.6574	26.6749	0	20.2396	0	39.9376	0	47.0584	0	4.50323	0	68.1085
Invaded range_Spring during execution	32.7474	5.35999	12.1785	12.5317	83.0048	403.909	0	0	37.8464	14.9323	10.9894	24.5088	16.1094	0	61.1631	113.927	0	312.95	0	0	77.1339	17.4692	28.5024	11.1281	17.7298	0	58.7911	81.8961	0	0	57.7151	27.762	28.3221	5.42222	29.9784	0	34.3691	19.8551	19.8248	0	0	0	14.3704	43.3539	23.0658	0	0	0	40.3476
Invaded range_Spring during execution	43.9905	10.3146	19.0166	14.677	173.439	521.606	18.1199	0	108.689	24.7306	34.8882	27.186	10.9271	0	82.664	238.36	0	243.556	27.8603	0	98.6336	14.4837	45.8919	0	20.5991	10.9792	0	32.8528	0	24.396	35.5475	26.6563	0	5.95785	32.7428	0	41.7169	16.1308	0	7.03315	0	0	0	35.6513	0	0	0	0	40.7391
Invaded range_Spring during execution	12.204	0	0	0	0	121.251	0	0	20.0424	0	6.33378	6.82979	0	0	33.6888	60.7634	0	108.286	11.8482	0	60.0478	7.65988	34.8081	0	0	0	0	34.8109	0	21.3523	33.0439	25.4842	20.3444	8.00364	0	0	28.3221	23.0567	0	0	0	0	9.64283	56.6417	0	0	0	0	39.1311
Invaded range_Spring during execution	47.9248	14.9026	12.2141	22.1621	134.01	364.394	9.38139	0	81.3219	32.6213	19.0793	20.3516	12.5659	0	124.43	215.499	0	298.965	45.7867	0	161.858	25.5447	113.527	7.74043	0	27.9657	0	87.6934	0	16.5685	70.2672	77.5754	35.0822	11.2665	68.5867	0	61.5231	17.8052	14.6446	0	0	0	14.1223	70.5446	0	0	0	0	27.7781
Invaded range_Spring during execution	49.2111	11.3112	11.9928	13.383	66.3406	314.78	8.75543	0	47.5426	0	17.644	0	14.535	0	61.6859	92.5383	0	189.049	23.3268	0	86.4199	14.1211	79.1861	0	0	0	0	35.7747	0	26.8187	0	47.1137	0	8.66676	17.788	0	37.4204	0	0	0	0	0	0	53.4503	0	0	0	0	26.4007
Invaded range_Spring during execution	27.0633	0	8.27883	0	30.1557	231.796	0	0	16.6648	0	6.81245	44.6894	0	0	0	0	0	218.264	0	0	0	0	79.7334	0	0	0	0	82.4354	0	29.0352	41.9083	0	0	11.3629	0	0	86.5355	11.0926	0	17.666	0	0	9.23614	45.8858	0	0	0	0	29.4896
Invaded range_Spring during execution	25.5895	11.4907	10.732	9.18392	64.6782	342.936	16.4801	0	83.6658	20.9784	33.5476	22.3714	22.3278	0	84.945	158.305	0	324.311	57.6766	0	209.149	37.8931	201.687	8.87044	65.8078	0	79.3579	153.104	26.2252	33.6539	135.914	92.7832	56.7494	31.467	52.1113	0	64.3105	31.9758	16.3721	2.46656	0	0	26.9035	92.0656	18.5038	17.5614	15.2817	0	24.5835
Invaded range_Spring during execution	8.87397	0	0	0	8.94533	93.8676	10.3656	0	40.7863	0	28.9908	7.95609	13.5426	0	28.8579	25.8211	8.26252	90.571	51.7295	0	0	0	110.864	0	0	0	0	43.867	0	0	47.2346	89.2595	37.1476	11.3664	0	0	17.3622	0	20.7329	0	0	0	12.4846	120.39	0	0	0	0	23.9291
Invaded range_Spring during execution	32.2361	13.764	11.5405	16.8752	91.6446	298.949	0	0	63.625	18.7162	25.1864	14.8077	0	0	66.1873	135.402	0	204.104	34.9443	0	104.471	24.913	112.147	0	0	0	0	56.778	0	34.8221	47.2504	71.7095	41.4212	19.3617	0	0	34.1151	11.6405	18.4538	0	0	0	9.00459	75.2654	0	0	0	0	32.2782
Invaded range_Spring during execution	14.752	0	0	0	18.1463	87.2892	0	0	15.5258	0	11.363	0	0	0	0	28.8895	0	81.8555	11.177	0	0	10.3121	90.2152	0	0	0	0	23.7381	0	0	23.2536	67.52	24.2476	0	0	0	24.3337	0	0	0	0	0	0	62.2536	0	0	0	0	33.8423
Invaded range_Spring during execution	16.1915	6.48316	10.3352	0	6.81708	390.745	0	0	37.8379	0	16.4008	0	31.4406	0	0	0	0	452.965	0	40.2679	0	20.0303	268.776	0	0	0	0	121.088	0	50.9822	0	150.739	0	25.6483	0	0	35.6046	24.175	29.0679	0	0	0	33.1391	0	0	0	0	0	59.0229
Invaded range_Spring during execution	35.2238	13.2097	14.879	12.5971	57.5408	454.055	12.6149	0	98.5773	17.4639	29.471	27.5492	20.4818	0	97.2084	106.402	0	275.016	0	49.7225	0	24.0818	87.4714	0	0	0	0	53.485	0	28.1397	0	91.3979	53.3763	26.6474	0	0	42.4277	17.5395	0	32.8999	0	0	11.5307	89.6306	0	0	0	0	65.3975
Invaded range_Spring during execution	57.8697	14.0937	13.7173	21.7816	148.413	364.113	8.63276	0	73.364	23.704	18.826	18.7869	20.2465	0	75.6826	203.1	0	253.333	28.3799	0	0	18.3816	64.2109	0	0	0	0	69.5062	0	26.6822	70.653	37.9028	0	14.1859	0	0	48.1662	32.7268	0	0	0	0	16.7268	71.7944	0	0	0	0	0
Invaded range_Spring during execution	21.953	7.91466	8.32269	7.23142	0	216.624	15.3204	0	44.7189	0	0	0	0	0	0	0	0	194.626	0	27.5752	132.454	14.7128	76.4479	0	0	0	0	50.5382	0	33.3314	0	42.6594	36.1655	17.9244	0	0	30.3455	17.8617	0	13.7389	0	0	22.4828	83.9279	0	0	0	0	35.5812
Invaded range_Spring during execution	20.9851	6.39604	9.48902	8.44032	0	287.926	0	2.64168	0	0	0	0	0	2.74935	0	135.807	6.61637	311.692	0	27.6146	6.06102	0	25.9554	0	8.50368	0	0	0	0	13.9527	10.8972	33.0777	0	9.32745	9.11804	15.1605	0	0	7.20779	10.8162	11.7238	3.21547	0	0	8.32071	9.32031	4.4128	0	66.5059
Invaded range_Spring during execution	13.2123	0	0	0	0	153.415	0	0	22.0318	0	0	0	0	0	0	41.0721	0	154.449	0	16.6704	0	0	11.2054	0	0	0	0	49.2753	0	23.4006	0	35.8038	0	9.67486	0	0	22.664	12.8241	0	0	0	0	11.6352	55.4961	0	0	0	0	37.0876
Invaded range_Spring after execution	11.4593	0	3.61756	0	11.9992	99.5503	5.42179	0	25.9991	8.17239	8.37591	8.60678	7.65532	5.38176	50.0897	109.662	46.875	277.971	17.2759	1.40829	103.548	0	89.9066	3.96228	0	1.40854	18.8257	48.2127	16.2004	1.17031	74.0283	35.0374	15.2272	0	5.6205	0	0	0	11.5625	5.82989	0	0	20.407	52.531	9.48272	7.13288	8.10919	13.1281	0
Invaded range_Spring after execution	28.2567	9.99345	9.07355	8.21633	48.5097	247.388	13.9546	2.75883	52.7354	17.3855	21.5933	16.4717	13.084	5.81687	38.3749	108.746	7.50602	226.66	35.6601	5.52899	164.697	29.9978	128.459	8.12678	34.0921	13.5856	0	84.8654	0	0	113.574	66.8293	30.3435	22.0808	15.8006	12.4082	49.0489	34.3732	8.82408	0	3.19422	3.82139	25.4172	81.2007	20.2811	10.2986	0	0	35.5317
Invaded range_Spring after execution	48.0416	8.50619	14.8	14.5413	130.278	369.818	0	0	46.7975	25.3133	33.8664	17.6644	49.2168	8.38522	40.8812	188.914	11.9583	256.263	24.4715	0	129.799	44.0349	286.177	0	38.9071	0	0	73.7415	0	0	89.3705	147.704	128.274	18.1898	55.6233	0	75.0995	37.3616	49.0327	0	0	0	17.7146	171.364	39.4594	20.8404	0	0	46.2868
Invaded range_Spring after execution	20.8845	6.27754	7.95487	6.93199	48.4422	232.291	0	0	54.1699	0	20.634	14.319	13.7641	0	65.6745	111.873	0	190.253	41.0008	0	132.598	18.5343	127.014	0	0	0	0	39.2787	0	48.411	79.2726	71.6493	27.5957	12.699	18.8963	0	42.3301	21.0483	19.3572	88.0785	0	0	0	0	19.895	0	0	0	31.7904
Invaded range_Spring after execution	22.4705	11.326	7.61502	10.5095	47.6813	190.308	0	0	68.2251	0	22.7933	0	0	0	0	89.8677	0	170.223	33.0842	0	137.307	18.2728	130.355	0	0	0	0	88.7369	0	15.7631	89.0973	66.2822	39.3931	18.5078	0	0	30.0833	18.4395	0	16.6516	0	0	26.524	100.716	0	0	0	0	51.0784
Invaded range_Spring after execution	33.0059	8.23889	10.1935	11.0401	65.9804	252.139	0	0	44.4948	13.679	18.478	13.2757	13.7796	0	53.4826	95.1109	0	168.848	39.7581	0	102.418	16.3299	134.444	0	0	0	0	56.5775	0	21.9933	0	106.939	0	16.3206	0	0	22.4516	0	16.9752	0	0	0	8.82992	91.7236	0	0	0	0	52.8654
Invaded range_Spring after execution	17.8165	0	6.14044	0	28.2858	161.75	0	0	32.1103	0	8.34035	0	12.3495	0	0	88.4306	0	188.834	32.1482	0	120.948	17.2797	107.022	0	0	0	0	92.0385	0	38.2403	0	59.3634	0	19.6834	0	0	30.5809	28.1196	21.7309	0	0	0	26.7903	107.876	0	0	0	0	29.6552
Invaded range_Spring after execution	46.0194	11.1342	11.4013	19.6626	106.497	299.735	0	0	57.4887	17.315	22.9434	14.7362	18.8477	0	69.8314	103.554	0	190.531	27.2424	0	88.5701	13.8003	89.3618	0	0	12.4863	0	74.8318	0	34.9863	43.2471	59.8838	38.5081	15.2095	0	0	79.9371	14.5848	16.8826	55.1154	24.2682	0	0	0	0	0	0	0	48.9354
Invaded range_Spring after execution	14.7771	0	6.85853	5.90407	39.6456	236.983	0	0	17.3954	0	9.2533	16.5188	17.2944	0	45.7662	107.956	0	282.502	22.815	0	62.2379	14.197	161.582	0	0	0	0	100.618	0	35.8363	37.3693	96.3546	0	0	0	0	24.5318	24.6416	22.8122	0	0	0	11.0906	105.911	0	0	0	0	36.6511
Invaded range_Spring after execution	15.1219	0	8.46348	0	27.6988	292.971	0	0	37.2912	0	10.7414	0	0	0	57.5581	96.5025	0	388.851	0	0	0	28.1073	161.067	0	0	0	0	133.077	0	26.3017	0	40.4295	0	16.8963	0	0	33.6892	27.9123	20.0403	0	0	0	31.6169	134.198	0	0	0	0	28.7386
Invaded range_Spring after execution	13.566	0	0	0	18.9893	156.642	0	0	23.9863	0	22.7323	14.7854	15.1391	0	36.5844	96.8007	0	283.553	44.4262	0	146.229	0	235.163	4.89108	0	0	0	144.842	0	32.6126	0	76.4266	0	17.5813	0	0	43.8357	42.8118	30.8184	0	0	0	56.1701	177.815	0	0	0	0	30.5489
Invaded range_Spring after execution	13.5144	0	7.70067	0	36.0037	233.676	0	0	42.0595	0	13.9594	18.8523	14.9221	0	57.6695	116.052	0	245.439	46.1023	0	0	22.0506	145.123	0	0	0	0	80.0005	0	30.0822	106.774	128.322	0	21.1988	0	0	29.4843	29.0425	0	33.1872	0	0	21.7842	123.26	0	0	0	0	24.7826
Invaded range_Spring after execution	25.828	7.17617	7.82095	0	10.9602	183.545	0	0	34.9467	0	0	0	10.629	0	0	106.963	0	151.613	0	19.743	0	13.4283	0	0	0	0	0	39.6954	0	18.2122	0	29.5863	0	0	0	0	22.4362	0	0	0	0	0	11.8959	35.798	0	0	0	0	0
Invaded range_Spring after execution	25.2028	11.0565	11.2189	0	13.692	315.058	0	0	77.7481	0	31.6952	0	0	0	57.2354	118.81	5.77116	256.25	74.6194	0	0	33.2676	0	0	0	0	0	58.838	0	28.5654	68.2671	154.093	0	0	0	18.5152	38.0609	17.9966	0	41.0105	0	0	13.3546	150.105	0	0	0	0	36.1736
Invaded range_Spring after execution	12.1789	0	5.99228	0	30.1924	204.365	0	0	36.3957	0	13.4477	0	18.4653	0	47.883	81.7657	6.39266	278.28	53.4893	0	191.777	25.4163	212.799	0	0	0	0	117.569	0	32.6135	0	161.424	0	0	0	0	33.6924	33.5635	29.5233	0	0	0	15.1009	176.476	0	0	0	0	66.103
Invaded range_Spring after execution	12.4087	0	0	5.62012	32.2983	171.497	0	0	44.7964	0	22.8812	0	13.0702	0	0	126.76	0	208.778	54.9267	0	171.337	25.3468	269.044	0	20.1957	0	0	75.4679	0	52.2653	0	149.179	0	0	0	0	64.1317	37.4222	31.7151	0	0	0	17.8425	159.637	0	0	0	0	41.0251
Invaded range_Spring after execution	27.2494	8.99713	11.9087	12.1891	69.5691	386.699	9.08167	0	65.8544	18.0077	29.0456	25.0798	29.734	0	83.7907	136.205	0	340.523	52.3806	0	156.354	31.8279	223.919	0	78.2571	10.7191	0	110.541	0	54.0133	88.9113	108.296	53.8517	0	0	0	41.9825	28.5442	20.5196	0	0	0	16.6255	80.5374	0	0	0	0	22.8928
Invaded range_autumn	15.5346	4.05366	6.7485	3.91589	10.3905	208.227	11.9436	0	28.2235	6.36106	14.8584	21.3396	11.3775	1.02373	0	27.1266	9.85938	236.954	40.5123	0	78.7324	11.086	0	9.17195	11.1577	0	5.02948	0	1.06759	17.1353	73.7927	57.6851	0	5.77382	6.61277	7.87435	31.9783	22.7954	0	55.355	9.46318	13.0399	40.1638	14.1666	31.1894	10.607	9.93622	0	41.8855
Invaded range_autumn	23.3526	8.09413	13.4209	0	23.5825	275.811	17.7007	0	67.3419	0	34.2184	14.8099	20.224	0	32.6513	32.8514	0	125.705	52.2732	0	100.617	10.5767	157.291	0	11.453	0	0	25.1537	0	0	40.8355	72.7313	21.3615	4.37723	0	0	16.1392		23.6622	0	0	0	0	69.0843	10.0146	15.6302	0	0	0
Invaded range_autumn	20.8993	8.73525	10.2443	0	19.654	230.54	0	0	102.349	0	0	0	15.0208	0	35.1608	35.8151	0	135.905	80.1137	0	0	0	0	0	0	0	0	0	0	0	0	94.2756	0	0	0	0	25.4212	0	17.2655	0	0	0	16.144	0	0	0	0	0	42.51
Invaded range_autumn	29.8226	12.7405	15.9061	8.01098	33.9451	370.739	18.0129	0	121.332	0	27.625	22.2694	18.406	0	0	59.4484	0	200.68	65.0683	0	0	0	164.922	0	0	0	0	47.7506	0	18.4377	63.8564	67.0345	33.6228	8.3657	0	0	20.0594	0	0	27.1452	0	0	15.0256	0	0	0	0	0	24.6255
Invaded range_autumn	16.5938	0	9.53214	0	0	282.684	0	0	27.6073	0	14.0046	0	17.5854	0	0	0	0	186.174	17.4948	0	0	0	0	0	0	0	0	35.1458	0	0	0	27.5984	0	4.10849	0	0	13.0232	0	0	53.8758	0	0	0	0	0	0	0	0	0
Invaded range_autumn	27.3482	7.63765	17.2683	0	46.6246	499.905	11.265	0	67.0678	0	26.6385	0	28.2919	0	0	62.0384	0	324.588	29.4563	0	0	0	0	0	0	0	0	62.4113	0	0	31.5408	31.7815	0	0	0	0	23.3399	15.2072	0	29.2114	0	0	10.5207	51.1374	0	0	0	0	0
Invaded range_autumn	15.9873	0	12.9253	0	12.1574	487.601	12.8391	0	70.6062	0	38.9098	38.5635	30.7023	0	34.4691	27.1279	10.6875	420.738	53.6213	0	128.431	29.5965	205.344	11.3833	39.89	0	0	77.7772	0	0	46.0699	120.903	50.2353	11.1823	0	0	17.5715	0	32.733	0	0	0	10.9159	112.334	0	20.8814	0	0	25.6032
Invaded range_autumn	15.6656	0	7.33603	0	7.01826	228.184	9.62679	0	59.6505	11.1716	29.6944	17.8204	20.3279	0	33.2367	17.6484	6.73638	179.655	34.7213	0	109.327	13.2315	141.741	0	0	0	0	36.5073	26.8006	0	52.9487	48.0233	20.9617	5.80253	0	0	15.7906	0	18.4323	0	0	0	10.6813	53.3854	0	0	0	0	0
Invaded range_autumn	25.3184	6.521	12.4131	0	23.7419	343.464	9.79552	0	40.7154	0	22.8269	19.1164	16.489	0	24.5536	25.8422	0	207.948	28.2093	0	58.5189	0	164.514	0	0	0	0	38.0164	0	0	37.0967	72.9518	29.3415	16.2179	0	0	21.399	0	17.866	0	0	0	8.47206	55.7275	0	0	0	0	0
Invaded range_autumn	22.1666	0	13.5326	0	48.4	428.921	0	0	34.406	12.6608	23.3502	30.0046	31.3573	0	49.344	109.567	9.17068	407.677	30.1577	0	70.5627	23.4504	184.965	11.9713	32.6153	0	53.2243	124.516	0	0	53.3234	62.6562	53.5369	14.7448	0	0	29.5325	20.4234	38.1806	6.67571	0	0	13.7169	79.0203	18.0339	14.3345	0	0	0
Invaded range_autumn	17.1237	3.55644	9.21556	8.40006	35.8472	249.988	10.46	2.91499	25.2578	8.24232	20.1021	18.2304	12.8982	2.95517	30.4615	64.0668	10.1137	219.558	38.1988	2.80978	61.4221	12.1034	190.139	6.90214	35.8005	7.0857	0	0	0	0	51.3155	75.4987	32.3953	18.0752	6.99938	8.24285	41.04	15.4322	29.9218	0	1.76223	3.33989	16.5149	72.164	20.0653	17.1326	0	24.1447	0
Invaded range_autumn	14.5805	6.79905	10.0632	0	19.0748	373.123	14.4417	0	73.6109	11.7944	27.8154	32.3933	13.0161	0	51.9714	38.8315	6.58426	416.47	48.5341	0	167.96	28.5305	140.82	11.6771	0	0	0	0	0	0	0	44.9574	14.5912	8.23609	0	0	39.1678	11.1719	11.9622	0	0	0	42.0527	74.2723	0	0	0	0	33.4839
Invaded range_autumn	15.1448	0	8.44898	0	0	0	0	10.9652	60.9997	0	0	0	32.0445	0	0	0	0	354.064	49.8002	0	0	0	283.315	0	0	0	0	52.5394	0	0	43.794	80.1908	25.261	7.07463	0	0	34.5446	0	13.8717	0	0	0	12.0628	96.2081	20.192	0	0	0	30.7735
Invaded range_autumn	8.56047	0	6.51444	0	12.2963	279.967	0	0	28.5172	10.8699	12.0213	0	0	0	23.1867	33.7099	0	377.863	13.945	0	61.5584	11.4624	87.5855	10.7343	0	0	0	148.049	0	0	44.9231	18.0233	0	9.3735	0	0	54.1232	10.7985	0	0	0	0	19.3846	39.19	0	0	0	0	0
Invaded range_autumn	12.4051	9.33237	0	0	0	128.073	0	0	10.1247	0	10.4978	6.09076	0	0	0	7.76	0	147.1	23.1046	0	51.9049	0	149.078	0	0	0	0	46.46	0	0	45.3754	71.3161	19.3601	5.96408	0	0	33.8746	0	21.4254	0	0	0	14.0673	91.8713	0	17.5397	0	0	26.5189
Native range_winter	10.2037	1.7572	2.15869	1.01715	8.0258	35.9235	2.00365	0	12.8072	3.17395	6.30722	3.1454	1.52726	1.50796	0	18.4276	1.71794	39.255	6.71631	0	24.3098	3.50877	30.3735	2.09466	4.73363	4.90065	5.95317	25.0503	0	7.52786	21.8346	12.9721	0	7.32781	0	25.1984	25.242	14.2083	11.6811	0	16.4833	0	16.7541	0	20.9732	6.5194	0	0	7.98614
Native range_winter	22.5967	10.395	6.92792	0	0	110.135	0	0	34.4074	0	10.6481	3.56026	0	0	0	27.6691	0	83.6388	16.2666	0	0	0	0	0	0	39.0472	0	65.157	0	50.5155	0	59.8612	0	0	0	82.7391	33.4942	0	18.3957	0	58.2885	0	15.9554	0	0	0	0	0	0
Native range_winter	13.3249	0	0	0	12.3586	58.0223	0	0	16.4136	0	18.6224	0	0	0	0	12.3981	0	48.0336	19.9563	0	0	0	0	0	0	46.5681	0	57.4296	0	52.1274	0	110.973	0	0	0	79.3934	32.6712	0	21.6726	0	66.8886	0	0	0	0	0	0	0	0
Native range_winter	10.0124	0	0	0	9.06186	54.1798	0	0	28.4272	0	10.8747	0	0	0	0	13.1945	0	46.0993	16.326	0	0	0	0	0	7.93097	17.3656	0	42.3034	0	19.2298	0	61.0354	0	0	0	52.415	23.8523	0	14.6439	0	0	45.7645	0	0	0	0	0	0	0
Native range_winter	21.112	11.3919	8.60246	0	0	139.222	0	0	73.6531	0	0	0	0	0	0	0	0	76.3641	26.9563	0	0	0	0	0	0	38.9639	0	18.7108	0	0	0	63.4279	0	0	0	72.8507	27.4213	0	11.8211	0		61.8273	0	0	0	0	0	0	0
Native range_winter	38.6697	23.3019	6.38396	7.41393	44.0568	94.7752	0	0	28.2395	0	16.4138	6.0832	19.1201	0	25.7333	15.8068	0	75.1524	16.4846	0	71.1151	0	93.1405	0	26.6462	29.9473	0	65.3242	0	46.4432	0	92.6633	0	14.5902	0	44.8626	42.2483	0	15.0643	0	58.8377	0	12.6085	0	0	0	0	0	0
Native range_winter	11.3207	4.92284	21.1395	0	0	110.814	0	0	19.2128	0	7.30753	0	0	0	0	0	0	0	0	0	0	0	34.4282	3.54276	0	0	0	43.1105	0	0	0	13.2617	0	4.38199	0	18.4386	0	0	0	0	0	0	8.45596	0	0	0	0	0	0
Native range_winter	10.6475	0	0	0	0	48.8796	0	0	10.6781	0	0	0	0	0	0	16.0419	0	54.4274	8.46769	0	0	0	0	0	0	26.408	0	31.8021	0	22.857	0	0	0	0	0	48.5946	0	0	14.8045	0	0	47.4442	0	0	0	0	0	0	0
Native range_winter	13.8051	8.16248	0	0	14.3171	62.4523	0	0	19.3766	0	11.3831	4.70034	0	0	19.6005	15.4616	0	62.3776	15.5982	0	46.6984	0	99.9106	0	30.7228	0	0	35.222	0	0	49.3338	71.2465	42.4363	20.1217	0	69.711	24.7957	0	20.4536	0	66.1415	0	12.4145	0	0	0	0	0	0
Native range_winter	14.3616	0	0	0	4.99644	26.0088	0	0	10.1183	0	8.05451	0	0	0	0	0	0	0	10.0242	0	32.8681	0	68.6346	0	0	0	0	0	0	0	35.6491	33.69	0	0	0	33.9749	27.3089	0	10.7836	0	0	0	18.0632	0	0	0	0	0	0
Native range_winter	9.99837	5.78298	4.25212	1.60282	6.54857	64.4264	3.32071	0.921745	27.7727	2.852	18.096	5.39779	11.3422	1.59263	17.3003	6.75339	2.32501	37.6795	16.5664	1.11359	43.2313	4.5787	56.0947	1.73075	6.84419	8.03317	0	10.8004	0	0	16.4979	35.4225	17.6189	4.73493	0	31.4213	20.7869	2.58614	10.6566	0	22.1304	2.90748	12.3202	38.5218	15.6874	16.3693	0	0	8.68157
Native range_winter	15.5595	7.73025	0	0	0	60.868	0	0	23.4692	0	13.7639	0	0	0	0	0	0	0	17.9909	0	0	0	0	0	0	0	0	35.5335	0	35.7407	0	64.9449	0	0	0	54.2413	42.8156	0	19.2744	0	30.7584	0	8.93117	0	0	0	0	0	0
Native range_winter	34.9549	15.1213	9.40075	0	12.5761	0	0	0	34.8157	0	15.0459	0	0	0	0	0	0	0	16.4207	0	0	0	0	0	0	66.5918	0	109.494	0	38.388	0	69.628	0	0	0	82.2956	47.2746	15.7384	27.851	0	71.1013	0	14.7591	0	0	0	0	0	0
Native range_winter	12.0924	7.04586	3.67268	1.01203	1.99931	58.958	0	3.99626	0	0	0	0	1.77644	0	0	5.18189	0	0	0	8.79708	0	3.55512	0	0	7.43401	5.26418	0	0	0	9.25984	0	18.7483	3.09474	7.90128	6.50337	32.864	0	6.45631	13.6538	0	14.7886	15.767	0	0	5.38592	14.0948	7.55229	2.67733	0
Native range_winter	21.0145	0	0	0	0	57.8359	0	0	18.7525	0	9.52935	0	0	0	0	0	0	0	11.078	0	0	0	0	0	0	0	0	45.4673	0	24.6897	0	47.4075	0	0	0	31.668	21.7223	0	10.1449	0	30.2551	0	10.2494	0	0	0	0	0	0
Native range_Spring	0	0	0	0	1.25549	4.71428	1.57603	0	0	0	0	0	1.48391	0	1.10154	2.3259	0	6.25624	0	0	2.86574	0	2.78177	0	0	0	0.985794	4.1431	1.60297	0	5.4725	3.09097	3.20869	0	5.47983	6.20078	3.80496	7.69655	3.9891	3.91991	6.28637	0	4.68223	8.14572	4.27375	0	4.74953	0	0
Native range_Spring	0	0	0	0	0	0	0	0	0	0	0	0	0	0	0	0	0	6.75348	0	0	6.66885	0	5.88894	0	0	0	0	0	0	0	8.63494	0	0	0	0	0	0	0	0	0	0	0	0	9.06401	0	0	0	0	0
Native range_Spring	9.65022	0	0	0	0	11.8828	6.47927	0	0	0	0	0	0	0	0	0	0	15.1867	0	0	0	0	0	0	0	0	0	7.32534	0	0	10.1837	0	0	0	0	0	0	0	0	0	0	0	0	12.3445	0	0	0	0	0
Native range_Spring	0	0	0	0	0	0	0	0	0	0	0	0	0	0	0	0	0	8.68573	0	0	6.68933	0	0	0	0	0	0	0	0	0	6.03985	0	0	0	0	0	0	0	0	0	0	0	0	0	0	0	0	0	0
Native range_Spring	0	0	0	0	0	7.00729	0	0	0	0	0	0	0	0	0	0	0	7.44856	0	0	0	0	0	0	0	0	0	0	0	0	0	0	0	0	0	0	0	0	0	0	0	0	0	0	0	0	0	0	0
Native range_Spring	6.97726	0	0	0	0	0	0	0	0	0	0	0	0	0	0	0	0	6.03154	0	0	6.14275	0	7.04911	0	0	0	0	0	0	0	6.56139	0	0	0	0	0	0	0	0	0	0	0	0	0	0	0	0	0	0
Native range_Spring	8.19526	0	0	0	0	0	0	0	0	0	0	0	0	0	0	0	0	7.98008	0	0	8.89773	0	5.06077	0	0	0	0	0	0	0	10.8789	0	0	0	0	0	0	0	0	0	0	0	0	0	0	0	0	0	0
Native range_Spring	5.80384	0	0	0	7.66551	11.2374	0	0	0	0	0	0	0	0	0	4.59895	0	11.919	0	0	0	0	0	0	0	0	0	7.08565	0	0	17.7634	12.0494	0	0	0	8.25427	0	0	0	0	0	0	18.8522	0	0	0	0	0	0
Native range_Spring	6.34292	7.0265	31.037	0	0	5.91339	0	0	5.75609	0	0	16.1887	0	0	0	0	0	9.07605	0	0	7.20023	0	0	8.72365	0	0	0	0	0	0	8.36681	0	0	0	0	0	0	0	0	0	0	0	0	0	0	0	0	0	0
Native range_Spring
Native range_Spring	7.00375	0	12.7585	0	0	0	0	0	0	0	0	6.56882	0	0	0	0	0	0	0	0	0	0	7.10325	0	0	0	0	0	0	0	0	0	0	0	0	0	0	0	0	0	0	0	0	0	0	0	0	0	0
Native range_Spring	5.00117	0	8.69722	0	0	0	0	0	0	0	0	4.2541	0	0	0	0	0	0	0	0	0	0	5.14431	0	0	0	0	0	0	0	0	0	0	0	0	0	0	0	0	0	0	0	0	0	0	0	0	0	0
Native range_Spring	0	0	6.13642	0	0	0	0	0	0	0	0	0	0	0	0	0	0	0	0	0	0	0	11.4703	0	0	0	0	0	0	0	0	0	0	0	0	0	0	0	0	0	0	0	0	0	0	0	0	0	0
Native range_Spring	0	0	21.2821	0	0	0	0	0	0	0	0	0	11.4026	0	0	0	0	0	0	0	0	0	0	0	0	0	0	0	0	0	7.04869	0	0	0	0	0	0	0	0	0	0	0	0	0	0	0	0	0	0
Native range_Spring	5.88009	0	6.25741	0	0	0	0	0	0	0	0	0	0	0	0	0	0	0	0	0	0	0	6.01691	0	0	0	0	0	0	0	0	0	0	0	0	0	0	0	0	0	0	0	0	0	0	0	0	0	0
Native range_Spring	0	0	8.50386	0	0	0	0	0	0	0	0	0	0	0	0	0	0	0	0	0	0	0	0	0	0	0	0	0	0	0	0	0	0	0	0	0	0	0	0	0	0	0	0	0	0	0	0	0	0
Native range_Spring	0	0	13.6227	0	0	0	0	0	0	0	0	0	7.56995	0	0	0	0	0	0	0	0	0	0	0	0	0	0	0	0	0	0	0	0	0	0	0	0	0	0	0	0	0	0	0	0	0	0	0	0
Native range_Spring	7.4107	0	14.8234	0	0	0	0	0	0	0	0	7.06566	0	0	0	0	0	0	0	0	6.38423	0	15.277	0	0	0	0	0	0	0	0	0	0	0	0	0	0	0	0	0	0	0	0	13.5038	0	0	0	0	0
Native range_Spring	2.73991	0	3.36388	0	0	0	3.08744	0	0	0	0	1.62389	0	0	0	2.6777	0	1.38736	0	0	1.83098	0	2.06101	2.72567	0	0	0	4.93929	0	0	13.6817	8.64648	9.47646	6.36288	0	8.96349	0	34.5891	0	0	27.2657	0	5.22981	0	68.2697	0	0	2.31539	0
Native range_Spring	6.7205	0	6.53687	0	0	0	0	0	0	0	0	0	0	0	0	0	0	0	0	0	0	0	0	0	0	0	0	0	0	0	0	0	0	0	0	0	0	0	0	0	0	0	0	0	0	0	0	0	0
Native range_Spring	8.77883	6.84244	30.3068	0	0	8.50302	0	0	6.05179	0	0	0	16.1292	0	0	0	0	16.7436	0	0	0	0	0	0	0	0	0	12.032	0	0	9.59237	0	0	0	0	0	0	0	0	0	0	0	0	0	0	0	0	0	0
Native range_Spring	10.5712	0	17.8753	0	0	9.0894	0	0	5.47613	0	0	9.3166	0	0	0	0	0	12.498	0	0	7.81471	0	12.0348	4.93605	0	0	0	0	0	0	6.18575	0	0	0	0	0	0	0	0	0	0	0	0	8.46675	0	0	0	0	0
Native range_Spring	0	0	17.2254	0	0	0	0	0	4.48228	0	0	8.64935	0	0	0	0	0	8.6901	0	0	9.49068	0	16.2844	0	0	0	0	0	0	0	7.53197	6.4955	0	0	0	0	0	0	0	0	0	0	0	13.9978	0	0	0	0	0
Native range_Spring	3.93548	2.73811	11.6161	0	0	3.59785	0	1.27393	0	0	0	1.07787	1.61409	0	0	1.12754	0	4.31033	3.53395	0	0	2.90714	0	0	0	0	6.37166	0	0	3.81852	0	4.0852	2.6383	0	1.57826	4.99513	0	0	0	0	0	0.967927	0	0	3.80744	0	0	0	0
Native range_Spring	14.2066	12.02	54.5193	0	0	0	0	0	9.9243	0	0	0	27.6466	0	0	0	0	31.5937	0	0	12.3264	0	9.31574	0	0	0	0	21.4654	0	0	11.7695	0	7.28347	0	0	0	0	0	0	0	0	0	7.46059	9.84478	0	0	0	0	0
Native range_Spring	5.4707	0	9.31339	0	0	0	0	0	0	0	0	0	0	0	0	0	0	0	0	0	0	0	0	0	0	0	0	0	0	0	0	0	0	0	0	0	0	0	0	0	0	0	0	0	0	0	0	0	0
Native range_Spring	7.48996	0	16.0037	0	0	0	0	0	0	0	0	0	8.11567	0	0	0	0	0	0	0	5.38902	0	6.42134	0	0	0	0	0	0	0	0	0	0	0	0	0	0	0	0	0	0	0	0	0	0	0	0	0	0
Native range_Autumn	15.118	15.8831	65.1324	0	0	10.3727	0	0	11.703	0	0	0	0	0	0	0	0	18.9857	0	0	14.2778	0	13.0664	17.6617	0	0	0	17.4307	0	0	17.8668	0	9.13433	0	0	0	0	0	0	0	0	0	10.1341	13.1308	0	0	0	0	0
Native range_Autumn	16.1133	27.6994	110.765	0	9.55021	29.0959	0	12.1709	22.336	0	5.92882	0	0	0	0	7.93372	0	6.28792	19.2345	0	23.6333	0	50.2183	26.6092	0	0	0	21.7528	0	17.6266	20.4461	13.5328	14.482	0	0	36.1486	0	0	0	0	0	0	9.02217	29.5443	0	0	0	0	0
Native range_Autumn	22.1282	20.3226	92.0135	0	14.0094	108.007	12.8035	0	19.214	7.86371	0	0	0	0	0	10.12	0	268.798	17.553	0	28.0071	6.07913	27.015	38.5917	0	0	0	164.149	0	0	43.3125	8.16108	15.4384	0	0	11.0079	0	0	0	23.2947	0	0	19.672	19.6523	0	0	0	0	0
Native range_Autumn	21.1822	36.0836	80.3656	0	46.7668	67.7299	13.2945	0	23.8923	8.15694	10.7603	0	0	0	0	18.6568	0	92.1421	26.5751	0	38.4145	0	84.0139	21.9485	11.2291	0	0	54.9985	0	28.2372	40.9938	20.1463	33.1856	24.773	40.7641	36.2009	0	0	5.54648	0	0	0	11.6491	27.1532	0	0	0	0	0
Native range_Autumn	11.2909	12.2186	52.3147	0	8.07547	28.2174	0	0	12.9693	0	0	0	0	0	0	8.88088	0	32.3931	0	0	18.1728	11.055	0	14.9408	0	0	0	16.7442	0	0	16.2094	0	0	0	0	0	0	0	0	0	0	0	0	0	0	0	0	0	0
Native range_Autumn	21.1521	21.0994	71.4413	2.71895	0	25.3189	0	6.06531	0	1.03941	0	3.78686	0	0	2.28848	0	1.50478	41.3883	21.8849	0	3.52761	6.44442	0	1.89317	6.98216	4.31286	0	30.751	2.87804	7.57324	2.8233	22.9534	12.1081	12.4129	10.2956	18.024	0	0	4.07158	10.1219	7.22668	13.6743	18.8059	61.7533	16.1317	47.0222	0	0	2.39332
Native range_Autumn	19.7212	21.744	73.7886	3.70603	0	148.634	13.3225	5.0988	64.0258	12.1665	14.7774	0	0	1.37839	7.24974	6.728	6.94408	109.315	31.3582	3.56226	33.1351	7.0826	56.7355	1.46932	0	2.91899	0	20.0794	0	4.25853	9.83425	14.2047	11.3696	3.42434	12.2487	36.5215	0	8.86615	8.2273	0	0	12.0861	12.1465	2.18917	20.1974	13.9848	0	0	2.5122
Native range_Autumn	7.58279	0	0	0	0	0	0	0	0	0	0	6.34774	0	0	0	0	0	6.95871	0	0	0	0	12.3524	0	0	0	0	0	0	0	0	0	0	0	0	0	0	0	0	0	0	0	0	0	0	0	0	0	0
Native range_Autumn	7.98128	0	0	0	0	0	0	0	0	0	0	0	0	0	0	0	0	0	0	0	0	7.28591	0	0	0	0	0	0	0	0	0	0	0	0	0	0	0	0	0	0	0	0	0	0	0	0	0	0	0
Native range_Autumn	27.649	55.4231	138.062	0	34.4747	85.7199	24.1333	0	50.2691	11.3825	6.60528	0	0	0	0	27.8328	0	87.8576	23.8089	0	38.336	0	89.095	0	6.78934	0	0	42.2328	0	0	29.5693	17.4113	18.6064	0	0	85.966	7.82442	0	0	0	0	0	9.80702	37.6507	0	0	0	0	0
Native range_Autumn	0	0	12.8763	0	0	9.90162	0	0	7.65982	0	4.64886	5.72298	0	0	0	0	0	10.7163	0	0	11.849	0	44.7977	0	0	0	0	0	0	0	7.58436	11.4448	0	0	0	10.7459	0	0	0	0	0	0	0	17.9389	0	0	0	0	0
Native range_Autumn	19.1972	41.3088	99.2111	0	10.3709	38.9421	14.6044	0	22.0898	8.48615	3.2591	0	0	0	0	6.82741	0	53.3617	18.4766	0	23.4197	0	37.9209	0	0	0	0	35.3471	0	16.4865	27.4515	10.7192	12.5618	0	0	13.1017	0	0	0	0	0	0	15.6249	30.8384	0	0	0	0	0
Native range_Autumn	30.3436	21.181	132.76	0	19.8337	88.1601	0	22.3347	44.8366	10.4699	4.16275	68.0705	0	0	0	7.99068	0	112.848	20.9689	0	30.5866	8.1678	49.1678	0	0	0	0	0	0	23.1748	0	18.69	17.76	0	0	75.3127	0	0	0	0	0	0	11.7927	32.2272	0	0	0	0	0
Native range_Autumn	15.0595	18.8722	73.0832	0	17.0686	42.5829	0	0	17.8427	0	5.85506	37.7351	0	0	0	7.05307	0	38.2702	14.2528	0	20.2823	0	45.6858	0	0	0	0	12.5369	0	0	12.8703	12.1922	11.1434	0	0	16.7907	0	0	0	0	0	0	0	15.8778	0	0	0	0	0
Native range_Autumn	45.8054	40.818	104.602	0	47.4408	100.349	15.7754	0	30.044	9.40985	6.2659	51.7463	0	0	0	13.4351	0	87.6532	19.6549	0	31.7427	0	65.5782	0	9.26441	0	0	42.7656	0	0	17.9962	13.4419	12.7655	0	0	30.525	0	0	0	0	0	0	13.2184	0	0	0	0	0	0
Native range_Autumn	35.2148	32.5731	101.231	0	42.393	123.224	13.8408	0	34.4692	10.1477	5.38905	55.9503	0	0	0	15.873	0	126.974	17.6325	0	37.0875	7.47965	32.6282	28.3949	0	0	0	51.7223	0	0	34.6493	6.49461	12.0749	0	0	23.5391	0	0	0	9.38732	0	0	15.2284	19.9323	0	0	0	0	0
Native range_Autumn	10.5238	11.5448	50.1852	0	0	13.3438	0	0	9.86947	0	0	25.4708	0	0	0	0	0	17.6328	0	0	10.3888	0	19.9616	0	0	0	0	12.7441	0	0	9.68876	0	0	0	0	10.1954	0	0	0	0	0	0	0	13.1445	0	0	0	0	0
Native range_Autumn	15.4128	14.9754	55.4849	0	8.41596	11.0974	0	0	11.3331	9.07394	0	27.8367	0	0	0	0	0	14.2432	0	0	11.8895	0	29.3566	14.2155	0	0	0	8.82949	0	0	8.16518	7.7404	0	0	0	11.133	0	0	0	0	0	0	0	17.3895	0	0	0	0	0
Native range_Autumn	23.7015	46.0165	117.61	0	6.75933	39.3775	19.7696	0	38.3211	10.9666	5.07331	60.3119	0	0	0	8.06974	0	49.2041	21.5819	0	29.1665	6.99725	62.9961	30.965	0	0	0	26.8012	0	20.4239	20.8916	12.6176	16.7179	0	0	22.1054	0	0	0	0	0	0	12.4396	36.522	0	0	0	0	0
Native range_Autumn	25.2622	31.5574	110.13	0	23.0647	54.5038	15.6402	0	23.9922	9.84879	7.23399	52.7375	0	0	0	10.3917	0	66.2368	22.8206	0	28.9969	8.46831	91.8799	26.7517	0	0	0	34.5992	0	26.1062	25.2987	19.4922	0	0	0	37.1249	0	0	0	0	0	0	9.04179	36.3117	0	0	0	0	0
[truncated: 1 more columns]
